# Supplementary material for: Babesia bovis RON2 contains conserved B-cell epitopes that induce an invasion-blocking humoral immune response in immunized cattle
Source: Parasit Vectors. 2018 Nov 3;11:575. doi: 10.1186/s13071-018-3164-2 (PMC6215676; doi:10.1186/s13071-018-3164-2)
Supplement: Supplementary file 1 — Table S1. Percent nucleotide identity matrix. Comparison of the ron2 nucleotide sequences obtained. (XLSX 9 kb) [file 13071_2018_3164_MOESM1_ESM.xlsx]

## Sheet: Table S1
Additional file 1: Table S1. Percent nucleotide identity matrix
Strains	Veracruz	T2Bo	Chiapas	Nayarit	Colima
Veracruz	100	99.59	99.59	99.59	99.56
T2Bo	99.59	100	100	100	99.98
Chiapas	99.59	100	100	100	99.98
Nayarit	99.59	100	100	100	99.98
Colima	99.56	99.98	99.98	99.98	100
Comparison of the RON2 nucleotide sequences obtained
