# Supplementary material for: Babesia bovis RON2 contains conserved B-cell epitopes that induce an invasion-blocking humoral immune response in immunized cattle
Source: Parasit Vectors. 2018 Nov 3;11:575. doi: 10.1186/s13071-018-3164-2 (PMC6215676; doi:10.1186/s13071-018-3164-2)
Supplement: Supplementary file 3 — Table S3. RON2 physicochemical features. (XLSX 10 kb) [file 13071_2018_3164_MOESM3_ESM.xlsx]

## Sheet: Table S3
Additional file 3: Table S3. RON2 physicochemical features
Babesia	Length aa	Signal Peptide Position	Pfam Domain Position	I. P.a	Molecular Weight
					kDab
bovis strain Veracruz	1365	MFAVTLAVITLVIHNGVYA	CLAG	8.9	150
		1 to 19	726 to 1168
bovis strain T2Bo	1365	MFAVTLAVITLVIHNGVYA	CLAG	8.86	150
		1 to 19	727 to 1168
bovis strain Chiapas	1365	MFAVTLAVITLVIHNGVYA	CLAG	8.86	150
		1 to 19	727 to 1168
bovis strain Nayarit	1365	MFAVTLAVITLVIHNGVYA	CLAG	8.86	150
		1 to 19	727 to 1168
bovis strain Colima	1365	MFAVTLAVITLVIHNGVYA	CLAG	8.93	150
		1 to 19	727 to 1168
bigemina strain Chiapas	1351	MTRSMRGCVRLIAAAIYLAIHCDVYA	CLAG	9.11	149
		1 to 26	718 to 1162
a Isoelectric Point.
b The molecular weight was calculated from the mature protein sequence.
