# Supplementary material for: Babesia bovis RON2 contains conserved B-cell epitopes that induce an invasion-blocking humoral immune response in immunized cattle
Source: Parasit Vectors. 2018 Nov 3;11:575. doi: 10.1186/s13071-018-3164-2 (PMC6215676; doi:10.1186/s13071-018-3164-2)
Supplement: Supplementary file 4 — Table S4. Peptides designed in conserved regions with predicted B-cell epitopes. Sequence of the peptides designed, length and position in the RON2 amino acid sequence. (XLSX 9 kb) [file 13071_2018_3164_MOESM4_ESM.xlsx]

## Sheet: Hoja1
Additional file 4: Table S4. Peptides designed in conserved regions with predicted B-cell epitopes
ID	Sequence NH2 - - COOH	Length (aa)	Position (aa)
P1	EIVKDSRDNLEQHLDETIFFGRVVNPPEYNNKWKR	35	901 to 935
P2	NLDTEQRTTWMQMISDPRKYTSILEYAIKFDNKMFT	36	553 to 588
P3	HAADVGVGPAESCFIMVKPPALHCVLKPVETL	32	1,206 to 1,237
P4	GGLAQEFRREKAKHTL	16	747 to 762
Sequence of the peptides designed, length and position in the RON2 amino acid sequence
